# Supplementary material for: Photocurable Carbon Nanotube/Polymer Nanocomposite for the 3D Printing of Flexible Capacitive Pressure Sensors
Source: Polymers (Basel). 2023 Dec 14;15(24):4706. doi: 10.3390/polym15244706 (PMC10747156; doi:10.3390/polym15244706)
Supplement: Supplementary file 1 [file polymers-15-04706-s001.zip]

Archive with 2 entries (2 files):
- polymers-2757400-supplementary.pdf
- Video S1 (polymers-2757400) 13-Dec-2023.mp4
